# Supplementary material for: Development and Implementation of an Integrated Framework for Undergraduate Pharmacy Training in Maternal and Child Health at a South African University
Source: Pharmacy (Basel). 2021 Oct 8;9(4):163. doi: 10.3390/pharmacy9040163 (PMC8544740; doi:10.3390/pharmacy9040163)
Supplement: Supplementary file 1 [file pharmacy-09-00163-s001.zip]

Archive with 1 entries (1 files):
- pharmacy-1340628-supplementary.pdf
